# Supplementary material for: Short-Term Fascial Circulation Exercise Modulates Task-Related Prefrontal Oxygenation During Executive Tasks in Older Women: An fNIRS Pilot Study
Source: Life (Basel). 2026 Mar 11;16(3):458. doi: 10.3390/life16030458 (PMC13028561; doi:10.3390/life16030458)
Supplement: Supplementary file 1 [file life-16-00458-s001.zip]

Archive with 1 entries (1 files):
- life-4189002-supplementary.pdf
